# Supplementary material for: Components of Perinatal Palliative Care: An Integrative Review
Source: Children (Basel). 2023 Mar 1;10(3):482. doi: 10.3390/children10030482 (PMC10047326; doi:10.3390/children10030482)
Supplement: Supplementary file 1 [file children-10-00482-s001.zip]

Archive with 2 entries (2 files):
- Suppl S1 PRISMA_2020_checklist.pdf
- Suppl S2 Search strategy.pdf
